# Supplementary material for: ABC Transporter C1 Prevents Dimethyl Fumarate from Targeting Alzheimer’s Disease
Source: Biology (Basel). 2023 Jun 29;12(7):932. doi: 10.3390/biology12070932 (PMC10376064; doi:10.3390/biology12070932)
Supplement: Supplementary file 1 [file biology-12-00932-s001.zip]

Archive with 1 entries (1 files):
- biology-2451083-supplementary.pdf
